# Supplementary material for: Clinical implementation of electric impedance tomography in the treatment of ARDS: a single centre experience
Source: J Clin Monit Comput. 2018 May 29;33(2):291–300. doi: 10.1007/s10877-018-0164-x (PMC6420412; doi:10.1007/s10877-018-0164-x)
Supplement: Supplementary file 1 — Supplementary material 1 (XLSX 12 KB) [file 10877_2018_164_MOESM1_ESM.xlsx]

## Sheet: Blad1
patient	1	2	3	4	5	6	7	8	9	10	11	12	13	14	15	16	17	18	19	20	21	22	23	24	25	26	27	28	29	30	31	32	33	34	35	36	37	38	39
EIT PEEP (optimal balance OD CL)	8	14	10	8	8	12	20	14	14	12	8	12	10	8	8	8	12	8	14	8	10	12	10	10	8	10	6	14	16	14	10	14	12	12	16	12	16	6	14
Physician-PEEP	8	14	10	8	12	14	16	6	12	10	10	12	16	12	10	8	16	10	14	8	12	12	10	12	12	12	10	12	14	14	10	12	12	8	16	14	12	8	16
ARDSnetwork table PEEP	5	18	5	10-14	14	14	20-24	8	14-18	8-10	5	10	8-10	8-10	5-8	5	14	10	5-8	5-8	10	10	14	10-14	8	5-8	10	14-18	18-24	10-14	5	10	10	18	10-14	5-8	18-24	18-24	18-24
physician versus ARDStable (difference)	3	4	5	2	2	0	4	2	2	0	5	2	6	2	2	3	2	0	6	0	2	2	4	0	4	4	0	2	4	0	5	2	2	10	2	6	6	10	2
EIT vs ARDStable (difference)	3	-4	5	2	-6	-2	0	6	0	2	3	2	0	0	0	3	-2	-2	6	0	0	2	-4	0	0	2	-4	0	2	0	5	4	2	-6	2	4	2	12	4
EIT versus physician (difference)	0	0	0	0	-4	-2	4	8	2	2	-2	0	-6	-4	-2	0	-4	-2	0	0	-2	0	0	-2	-4	-2	-4	2	2	0	0	2	0	4	0	-2	4	-2	-2
	1	2	3	4	5	6	7	8	9	10	11	12	13	14	15	16	17	18	19	20	21	22	23	24	25	26	27	28	29	30	31	32	33	34	35	36	37	38	39
PEEP with CL<3%	8	14	16	8	8	14	22	14	16	12	10	16	12	10	12	8	14	8	18	10	10	18	10	18	10	16	6	14	16	16	14	16	12	14	16	14	18	8	14
PEEP with CL<1%	10	14	20	14	8	14	24	16	18	12	16	16	14	12	16	14	14	8	20	12	10	18	10	18	12	20	6	16	18	18	16	18	16	16	16	14	18	8	20
Cl = collapse
